# Supplementary material for: Development of a Bio-Layer Interferometry-Based Protease Assay Using HIV-1 Protease as a Model
Source: Viruses. 2021 Jun 21;13(6):1183. doi: 10.3390/v13061183 (PMC8235736; doi:10.3390/v13061183)
Supplement: Supplementary file 1 [file viruses-13-01183-s001.zip]

Archive with 3 entries (3 files):
- Figure_S3.pdf
- Figure_S2.pdf
- Figure_S1.pdf
